# Supplementary material for: Statistical Modelling of Waning Immunity After Shanchol™ Vaccination: A Prospective Cohort Study
Source: Vaccines (Basel). 2026 Jan 30;14(2):147. doi: 10.3390/vaccines14020147 (PMC12945247; doi:10.3390/vaccines14020147)
Supplement: Supplementary file 1 [file vaccines-14-00147-s001.zip]

Archive with 1 entries (1 files):
- vaccines-4111076-supplementary.pdf
